# Supplementary material for: High Prevalence of Vitamin D Deficiency in Patients Undergoing Total Shoulder or Elbow Arthroplasty
Source: Nutrients. 2025 Aug 14;17(16):2635. doi: 10.3390/nu17162635 (PMC12389540; doi:10.3390/nu17162635)
Supplement: Supplementary file 1 [file nutrients-17-02635-s001.zip]

Archive with 1 entries (1 files):
- nutrients-3769392-supplementary.pdf
